# Supplementary material for: Novel AR/AR-V7 and Mnk1/2 Degrader, VNPP433-3β: Molecular Mechanisms of Action and Efficacy in AR-Overexpressing Castration Resistant Prostate Cancer In Vitro and In Vivo Models
Source: Cells. 2022 Aug 30;11(17):2699. doi: 10.3390/cells11172699 (PMC9454942; doi:10.3390/cells11172699)
Supplement: Supplementary file 1 [file cells-11-02699-s001.zip]

Archive with 1 entries (1 files):
- cells-1854624-supplementary.xlsx
