# Supplementary material for: Novel AR/AR-V7 and Mnk1/2 Degrader, VNPP433-3β: Molecular Mechanisms of Action and Efficacy in AR-Overexpressing Castration Resistant Prostate Cancer In Vitro and In Vivo Models
Source: Cells. 2022 Aug 30;11(17):2699. doi: 10.3390/cells11172699 (PMC9454942; doi:10.3390/cells11172699)
Supplement: Supplementary file 1 [file cells-11-02699-s001.zip › cells-1854624-supplementary.xlsx]

## Sheet: Sheet1
Feature.ID	Read.Count.All	Read.Count.control_24h	Read.Count.drug_24h	FC	LFC(drug_24h/control_24h)	p.Value	FDR	Gene Symbol	Gene Name	Gene Name
ENSG00000003400	13.5953	5.68494	21.5057	3.78293	1.9195	0.0113671	0.0355233	CASP10	caspase 10 [Source:HGNC Symbol;Acc:HGNC:1500]
ENSG00000169083	12358.8	16649.6	8067.91	0.484571	-1.04522	1.82545e-19	4.13007e-18	AR	androgen receptor [Source:HGNC Symbol;Acc:HGNC:644]
ENSG00000151247	4812.62	6512.22	3113.02	0.478027	-1.06484	6.2588e-19	1.35754e-17	EIF4E	eukaryotic translation initiation factor 4E [Source:HGNC Symbol;Acc:HGNC:3287]
ENSG00000120159	1215.56	1621.04	810.083	0.49973	-1.00078	5.7633e-11	6.11609e-10	CAAP1	caspase activity and apoptosis inhibitor 1 [Source:HGNC Symbol;Acc:HGNC:25834]
Feature.ID	Read.Count.All	Read.Count.control_48h	Read.Count.drug_48h	FC	LFC(drug_48h/control_48h)	p.Value	FDR	Gene Symbol	Gene Name
ENSG00000175766	34.9972	49.0752	20.9192	0.426269	-1.23016	0.000806937	0.00427181	EIF4E1B	eukaryotic translation initiation factor 4E family member 1B [Source:HGNC Symbol;Acc:HGNC:33179]
ENSG00000003400	13.2935	7.60821	18.9787	2.49451	1.31876	0.0225404	0.0779673	CASP10	caspase 10 [Source:HGNC Symbol;Acc:HGNC:1500]
ENSG00000187796	18.8445	28.904	8.78491	0.303934	-1.71817	0.000563121	0.00309315	CARD9	caspase recruitment domain family member 9 [Source:HGNC Symbol;Acc:HGNC:16391]
ENSG00000165617	253.452	8.26548	498.638	60.3278	5.91475	1.38228e-98	1.37561e-95	DACT1	dishevelled binding antagonist of beta catenin 1 [Source:HGNC Symbol;Acc:HGNC:17748]
ENSG00000171791	1269.97	1694.07	845.869	0.499312	-1.00199	5.67412e-13	1.2981e-11	BCL2	BCL2 apoptosis regulator [Source:HGNC Symbol;Acc:HGNC:990]
ENSG00000105327	1489.87	622.776	2356.97	3.78463	1.92015	8.92196e-43	1.77578e-40	BBC3	BCL2 binding component 3 [Source:HGNC Symbol;Acc:HGNC:17868]
		Upregulated genes upon VNPP433-3β treatment are highlighted in orange
		Downregulated genes upon VNPP433-3β treatment are highlighted in blue
